# Supplementary material for: Effects of different surgical approaches on health-related quality of life in pediatric and adolescent patients with papillary thyroid carcinoma
Source: Discov Oncol. 2024 Mar 2;15:55. doi: 10.1007/s12672-024-00920-6 (PMC10909002; doi:10.1007/s12672-024-00920-6)
Supplement: Supplementary file 1 — Additional file1 (ZIP 63 KB) [file 12672_2024_920_MOESM1_ESM.zip]

Archive with 3 entries (3 files):
- Supplementary/Online_Resource__1.docx
- Supplementary/Online_Resource_2.docx
- Supplementary/Online_Resource_3.docx
